# Supplementary material for: Estimation of Dietary Exposure to Sodium Benzoate (E211) and Potassium Sorbate (E202) of Children and Adolescents in the Oran Region, Algeria
Source: Foods. 2024 Nov 30;13(23):3880. doi: 10.3390/foods13233880 (PMC11640519; doi:10.3390/foods13233880)
Supplement: Supplementary file 1 [file foods-13-03880-s001.zip]

Archive with 1 entries (1 files):
- foods-3270623-supplementary.pdf
